# Supplementary material for: Screening and Whole-Genome Analysis of Probiotic Lactic Acid Bacteria with Potential Antioxidants from Yak Milk and Dairy Products in the Qinghai–Tibet Plateau
Source: Antioxidants (Basel). 2025 Jan 31;14(2):173. doi: 10.3390/antiox14020173 (PMC11851503; doi:10.3390/antiox14020173)
Supplement: Supplementary file 1 [file antioxidants-14-00173-s001.zip]

Archive with 1 entries (1 files):
- antioxidants-3433239-supplementary.pdf
